# Supplementary material for: Temperature Effects on Expression Levels of hsp Genes in Eggs and Second-Stage Juveniles of Meloidogyne hapla Chitwood, 1949
Source: Int J Mol Sci. 2024 Apr 29;25(9):4867. doi: 10.3390/ijms25094867 (PMC11084963; doi:10.3390/ijms25094867)
Supplement: Supplementary file 1 [file ijms-25-04867-s001.zip]

Archive with 1 entries (1 files):
- ijms-2905385-supplementary.pdf
